# Supplementary material for: Comprehensive Expression Analyses of Plastidial Thioredoxins of Arabidopsis thaliana Indicate a Main Role of Thioredoxin m2 in Roots
Source: Antioxidants (Basel). 2022 Jul 14;11(7):1365. doi: 10.3390/antiox11071365 (PMC9311637; doi:10.3390/antiox11071365)
Supplement: Supplementary file 1 [file antioxidants-11-01365-s001.zip]

Archive with 1 entries (1 files):
- antioxidants-1799035-supplementary.pdf
